# Supplementary material for: Endocrine-Disrupting Chemicals and the Effects of Distorted Epigenetics on Preeclampsia: A Systematic Review
Source: Cells. 2025 Mar 26;14(7):493. doi: 10.3390/cells14070493 (PMC11987890; doi:10.3390/cells14070493)
Supplement: Supplementary file 1 [file cells-14-00493-s001.zip]

Archive with 1 entries (1 files):
- cells-3412662-supplementary-final.pdf
